# Supplementary material for: BTK Isoforms p80 and p65 Are Expressed in Head and Neck Squamous Cell Carcinoma (HNSCC) and Involved in Tumor Progression
Source: Cancers (Basel). 2023 Jan 3;15(1):310. doi: 10.3390/cancers15010310 (PMC9818583; doi:10.3390/cancers15010310)
Supplement: Supplementary file 1 [file cancers-15-00310-s001.zip]

Archive with 1 entries (1 files):
- cancers-2070123-supplementary.pdf
